# Supplementary material for: The pathogenicity and virulence of Sindbis virus
Source: Virulence. 2025 Dec 24;17(1):2609389. doi: 10.1080/21505594.2025.2609389 (PMC12758272; doi:10.1080/21505594.2025.2609389)
Supplement: Sokoloski Virulence Revision Supplemental Data 1.xlsx [file KVIR_A_2609389_SM4341.xlsx]

## Sheet: Sup. Data 1
Supplemental Data Table 1
Country / Location	Detected in-				Reference
	Hu	Ma	Av	Mo
Algeria				x	Ayhan et al., 2022
Austria		x			Gresikova et al., 1973
Azerbaijan				x	Hanafi-Bojda et al., 2021
			x		Gaidamovich et al., 1978
Belarus					Hubalek 2008
Bulgaria					Hubalek 2008
Burkina Faso				x	Kaboré et al., 2025
Cameroon				x	Norder et al., 1996
				x	Karabatsos 1985
Central African Republic				x	Ling et al., 2019
China (Yunan Province)	x				Liang et al. 2000
Czechia		f			Kozuch et al., 1978
				x	Gresikova and Batikova 1978
		x			Ernek et al., 1973
		x			Gresikova et al., 1973
Egypt	x			x	Taylor et al., 1955
Estonia			x		Uryvaev et al., 1992
Finland	x				Suvanto et al., 2022
			x	x	Uusitalo et al., 2021
	x			x	Korhonen et al., 2020
	x		x		Jalava et al., 2012
	x			x	Sane et al., 2012
	x				Kurkela et al., 2005
Germany			x	x	Ziegler et al., 2019
			x	x	Eiden et al., 2014
	x		x	x	Jöst et al., 2011
				x	Jöst et al., 2010
Greece	x				Papapanagiotuo et al., 1974
	x				Pavlatos and Gordon-Smith 1964
Iran				x	Hanafi-Bojda et al., 2021
Iraq	x				Barakat et al., 2016
Israel	x				Koren et al., 2019
				x	Avizov et al., 2018
				x	Nir et al., 1972
			x		Nir et al., 1967
Italy	x				Tempera et al., 1980
				t	Gresikova et al., 1978
	x				Balducci et al., 1967
Kenya				x	Sigei et al., 2018
	x	x	x	x	Omondi et al., 2015
Kosovo	x				Vesenjak-Hirjan, 1980
Madagascar				x	Faye et al., 2024
Malta					Hubalek 2008
Moldova					Hubalek 2008
Morocco			x		Potterfield et al., 1966
Netherlands		x	x		Streng et al., 2025
Nigeria			x	x	Matthew et al., 2025
Norway	x	x		x	Shakya et al., 2022
Pakistan	x	x			Darwish et al., 1983
Poland					Hubalek 2008
Portugal					Hubalek 2008
Romania	x				Draganescu et al., 1975
Russia	x			x	Sane et al., 2012
				x	Lvov et al., 1984
Saudi Arabia				x	Wills et al., 1985
Senegal	x		x		Renaudet et al., 1978
Sierra Leone	x				Tomori and Fabiyi 1976
Slovakia		f			Kozuch et al., 1978
				x	Gresikova and Batikova 1978
		x			Ernek et al., 1973
		x			Gresikova et al., 1973
South Africa				x	Guarido et al., 2023
		x	x	x	Fourie et al., 2022
	x				Meno et al., 2022
	x				Storm et al., 2014
	x		x	x	Storm et al., 2013
				x	Norder et al., 1996
				x	McIntosh et al. 1979
				x	McIntosh et al. 1976
	x				Malherbe et al., 1963
				x	Weinbren et al., 1956
Spain				x	Gutierrez-Lopez et al., 2024
Sweden			x	x	Bergman et al., 2020
	x		x	x	Lundström et al., 2019
			x	x	Lwande et al., 2019
			x	x	Hesson et al., 2016
			x	x	Hesson et al., 2015
				x	Bergqvist et al., 2015
			x		Lundström and Pfeffer, 2010
			x	x	Lundström et al., 2001
				x	Lundstrom et al., 1993
	x				Lundstrom et al., 1991
				x	Francy et al., 1989
				x	Niklasson et al., 1984
Tunisia				x	M'ghirbi et al., 2023
Uganda		x	x	x	Graff et al., 2024
				x	Woodall et al., 1964
	x				Woodall et al., 1962
Ukraine					Hubalek 2008
United Kingdom			x		Buckley et al., 2006
			x		Buckley et al., 2003
Zambia				x	Mears et al., 2025
Zimbabwe		x			Blackburn et al., 1982
	x				Maar 1980
* In few instances vertebrate and invertebrate species other than mammals or mosquitoes have been identified, these are denoted as (f) for Frog, and (t) for Ticks. These are denoted above and not included in the companion map.
